# Supplementary material for: Canonical WNT Signaling Activated by WNT7B Contributes to L-HBs-Mediated Sorafenib Resistance in Hepatocellular Carcinoma by Inhibiting Mitophagy
Source: Cancers (Basel). 2022 Nov 24;14(23):5781. doi: 10.3390/cancers14235781 (PMC9741164; doi:10.3390/cancers14235781)
Supplement: Supplementary file 1 [file cancers-14-05781-s001.zip]

Archive with 2 entries (2 files):
- cancer-2028305-supplementary figures.pdf
- cancers-2028305-Table S1.xlsx
