# Supplementary material for: Canonical WNT Signaling Activated by WNT7B Contributes to L-HBs-Mediated Sorafenib Resistance in Hepatocellular Carcinoma by Inhibiting Mitophagy
Source: Cancers (Basel). 2022 Nov 24;14(23):5781. doi: 10.3390/cancers14235781 (PMC9741164; doi:10.3390/cancers14235781)
Supplement: Supplementary file 1 [file cancers-14-05781-s001.zip › cancers-2028305-Table S1.xlsx]

## Sheet: S6
Table S1. Primer sequences used for real-time quantitative reverse transcriptase-PCR
Primer name	Primer sequences (5'->3')
β-actin_Foward	CCTGGCACCCAGCACAAT
β-actin_Reverse	GGGCCGGACTCGTCATACT
WNT7B_Foward	GAAGCAGGGCTACTACAACCA
WNT7B_Reverse	CGGCCTCATTGTTATGCAGGT
FZD4_Forward	GTCTTTCAGTCAAGAGACGCTG
FZD4_Reverse	GTTGTGGTCGTTCTGTGGTG
CTNNB1_Foward	CACAAGCAGAGTGCTGAAGGTG
CTNNB1_Reverse	GATTCCTGAGAGTCCAAAGACAG
c-MYC_Foward	CTCCATGAGGAGACACCGC
c-MYC_Reverse	GAGCCTGCCTCTTTTCCACA
CCND1_Foward	TCGGTGTCCTACTTCAAATG
CCND1_Reverse	TTCTGTTCCTCGCAGACCTC
